# Supplementary material for: Gravitational scaling analysis on spatial diffusion of COVID-19 in Hubei Province, China
Source: PLoS One. 2021 Jun 11;16(6):e0252889. doi: 10.1371/journal.pone.0252889 (PMC8195435; doi:10.1371/journal.pone.0252889)
Supplement: S1 Dataset — This contains the original data and calculation process for the gravitational scaling analysis on spatial diffusion of COVID-19 in Hubei Province, China. The data are follows: (1) Population sizes of all the cities in Hubei Province. (2) Spatial distance vectors and matrix. (3) Cumulative number of novel coronavirus pneumonia confirmed at different dates. (XLSX) [file pone.0252889.s003.xlsx]

## Sheet: Data
City	Distance	Population size	LnP	lnr	2021-03-03	lnN	Predicted value		City	2020-01-23	2020-01-24	2020-01-25	2020-01-26	2020-01-27	2020-01-28	2020-01-29	2020-01-30	2020-01-31	2020-02-01	2020-02-02	2020-02-03	2020-02-04	2020-02-05	2020-02-06	2020-02-07	2020-02-08	2020-02-09	2020-02-10	2020-02-11	2020-02-12	2020-02-13	2020-02-14	2020-02-15	2020-02-16	2020-02-17	2020-02-18	2020-02-19	2020-02-20	2020-02-21	2020-02-22	2020-02-23	2020-02-24	2020-02-25	2020-02-26	2020-02-27	2020-02-28	2020-02-29	2020-03-01	2020-03-02
Ezhou	60	111	4.70953	4.09434	0.85915	7.2385	574.529		Ezhou		1	1	20	57	84	123	189	227	278	306	332	382	423	471	569	639	725	790	861	1065	1125	1192	1230	1274	1339	1343	1368	1373	1375	1379	1383	1385	1387	1389	1389	1390	1391	1391	1391
Enshi	562	82.5	4.4128	6.3315	0.154913	5.52943	154.956		Enshi		11	17	25	38	51	66	75	87	105	111	123	138	144	157	160	171	187	195	203	229	237	244	247	249	250	249	249	250	251	251	251	251	251	251	251	252	252	252	252
Huanggang	69	740	6.60665	4.23411	0.787814	7.97488	3575.12		Huanggang	12	64	122	154	213	324	496	573	726	1002	1246	1422	1645	1807	1897	2041	2141	2252	2332	2398	2662	2791	2817	2823	2831	2828	2844	2866	2883	2899	2904	2904	2904	2904	2904	2904	2904	2905	2905	2907
Huangshi	80	271	5.60212	4.38203	0.505023	6.92166	1227.92		Huangshi		31	31	36	53	86	113	168	209	252	334	405	509	566	635	703	760	805	835	874	911	943	980	988	983	985	983	985	992	997	1001	1005	1008	1011	1013	1013	1013	1014	1014	1014
Jingmen	233	294	5.68358	5.45104	0.367743	6.83303	820.164		Jingmen	8	21	38	90	114	142	191	227	251	329	345	400	422	508	553	588	663	641	656	696	927	901	902	909	915	900	901	906	912	914	918	920	920	922	923	924	924	925	927	928
Jingzhou	225	642	6.46459	5.4161	0.365492	7.36518	1815.43		Jingzhou	8	10	33	47	71	101	151	221	287	333	499	613	713	801	885	941	997	1045	1075	1110	1431	1447	1478	1490	1501	1537	1541	1553	1560	1566	1574	1574	1576	1577	1579	1579	1579	1579	1580	1580
Qianjiang	169	101.1	4.61611	5.1299	0.492327	5.28827	327.27		Qianjiang				5	7	8	10	12	27	35	35	44	54	64	74	80	82	85	90	90	94	104	116	166	182	185	185	185	188	189	191	194	195	196	197	198	198	198	198	198
Shennongjia	570.6	7.9248	2.07	6.34669	0.198722	2.3979	14.884		Shennongjia					1	3	5	7	7	7	7	10	10	10	10	10	10	10	10	10	10	10	10	10	10	10	10	10	10	11	11	11	11	11	11	11	11	11	11	11
Shiyan	494	346	5.84644	6.20254	0.179995	6.51026	686.143		Shiyan	1	5	20	40	65	88	119	150	177	212	256	291	318	353	395	438	467	481	505	536	562	586	597	602	612	626	638	643	656	659	667	669	671	671	671	671	671	672	672	672
Suizhou	178	250	5.52146	5.18178	0.306468	7.17549	788.367		Suizhou		5	36	52	70	116	143	228	304	384	458	641	706	834	915	953	984	1049	1095	1129	1160	1206	1232	1254	1267	1278	1280	1288	1292	1296	1300	1303	1305	1306	1307	1307	1307	1307	1307	1307
Tianmen	122	163.4	5.0962	4.80402	0.496636	6.20658	612.322		Tianmen		3	5	13	23	34	44	67	82	99	115	117	128	138	163	179	197	217	261	293	362	416	422	447	485	500	486	488	492	493	494	494	495	496	496	496	496	496	496	496
Wuhan	0.25	854	6.74993	-1.38629	0.485973	10.8105	52756.8		Wuhan	495	572	618	698	1590	1905	2261	2639	3215	4109	5142	6384	8351	10117	11618	13603	14982	16902	18454	19558	32994	35991	37914	39462	41152	42752	44412	45027	45346	45660	46201	46607	47071	47441	47824	48137	48557	49122	49315	49426
Xiantao	92	154.4	5.03955	4.52179	0.489176	6.35437	657.708		Xiantao	2	10	11	12	27	32	55	90	97	140	169	188	225	265	307	359	379	416	438	460	480	500	514	523	531	544	562	567	568	571	571	573	575	575	575	575	575	575	575	575
Xianning	95	304	5.71703	4.55388	0.385942	6.72863	1273.74		Xianning			43	64	91	112	130	166	206	246	296	348	384	399	443	476	493	507	515	525	534	732	840	852	861	868	832	834	834	836	836	836	836	836	836	836	836	836	836	836
Xiangyang	334	592	6.38351	5.81114	0.253521	7.06902	1399.8		Xiangyang		1	2	36	70	131	163	286	347	441	548	632	735	787	838	907	988	1019	1063	1088	1101	1111	1128	1144	1155	1163	1165	1168	1171	1173	1173	1174	1175	1175	1175	1175	1175	1175	1175	1175
Xiaogang	76.5	519	6.2519	4.33729	0.460894	8.16565	2395.27		Xiaogang	22	26	55	100	173	274	399	541	628	749	918	1120	1462	1886	2141	2313	2436	2541	2642	2751	2874	3009	3114	3201	3279	3320	3344	3410	3427	3429	3443	3465	3482	3501	3516	3517	3518	3518	3518	3518
Yichang	319	392	5.97126	5.76519	0.273888	6.83626	947.55		Yichang	1	1	20	31	51	63	117	167	276	353	392	452	496	563	610	633	711	749	772	784	810	877	906	901	895	904	907	910	914	914	917	924	926	927	929	931	931	931	931	931
																												31728	33366	48206	51986	54406	56249	58182	59989	61682	62457	62868	63233	63831	64287	64786	65187	65596	65914	66337	66907	67103	67217
		鄂州	恩施	黄冈	黄石	荆门	荆州	潜江	神农架地区	十堰	随州	天门	武汉	仙桃	咸宁	襄阳	孝感	宜昌
		Ezhou	Enshi	Huanggang	Huangshi	Jingmen	Jingzhou	Qianjiang	Shennongjia	Shiyan	Suizhou	Tianmen	Wuhan	Xiantao	Xianning	Xiangyang	Xiaogang	Yichang	2021-03-03
鄂州	Ezhou	0	0.00104345	0.0553979	0.0174108	0.00203805	0.00213817	0.00273263	0.00112431	0.00119019	0.00250773	0.00291568	0.00771364	0.00364897	0.00512082	0.00165592	0.00451391	0.0015828	0.85915
恩施	Enshi	0.00104345	0	0.00102589	0.00100227	0.00189837	0.00196573	0.00162068	0.00164253	0.00109996	0.00115631	0.00143721	0.00118326	0.00142378	0.0011369	0.00133929	0.00122611	0.0027699	0.154913
黄冈	Huanggang	0.0553979	0.00102589	0	0.0141716	0.00202451	0.00206569	0.00262663	0.00111812	0.00118326	0.00248725	0.00286093	0.00752318	0.00346237	0.00479825	0.00164697	0.00444801	0.00154273	0.787814
黄石	Huangshi	0.0174108	0.00100227	0.0141716	0	0.00189248	0.00196573	0.00246712	0.00107664	0.00113478	0.00228231	0.00261535	0.00591629	0.00320725	0.00628224	0.00155453	0.00362725	0.00148992	0.505023
荆门	Jingmen	0.00203805	0.00189837	0.00202451	0.00189248	0	0.00708578	0.00553979	0.00221592	0.00207271	0.00329393	0.00520835	0.00275736	0.00340434	0.00209408	0.00438401	0.00322422	0.0049949	0.367743
荆州	Jingzhou	0.00213817	0.00196573	0.00206569	0.00196573	0.00708578	0	0.00791399	0.00199796	0.00165143	0.00231702	0.00483633	0.00279531	0.00468752	0.0025497	0.00286093	0.00261535	0.00553979	0.365492
潜江	Qianjiang	0.00273263	0.00162068	0.00262663	0.00246712	0.00553979	0.00791399	0	0.00163811	0.00146134	0.00317384	0.0141716	0.003957	0.00982867	0.00348216	0.00258211	0.00426138	0.00344281	0.492327
神农架地区	Shennongjia	0.00112431	0.00164253	0.00111812	0.00107664	0.00221592	0.00199796	0.00163811	0	0.00336673	0.00185786	0.00164697	0.00129105	0.00143721	0.00114545	0.00283431	0.00145436	0.00269636	0.198722
十堰	Shiyan	0.00119019	0.00109996	0.00118326	0.00113478	0.00207271	0.00165143	0.00146134	0.00336673	0	0.00215328	0.00148992	0.0013881	0.00134224	0.00115631	0.00358457	0.00156652	0.00171656	0.179995
随州	Suizhou	0.00250773	0.00115631	0.00248725	0.00228231	0.00329393	0.00231702	0.00317384	0.00185786	0.00215328	0	0.00400906	0.00354289	0.00331183	0.00237112	0.00237112	0.00512082	0.00185786	0.306468
天门	Tianmen	0.00291568	0.00143721	0.00286093	0.00261535	0.00520835	0.00483633	0.0141716	0.00164697	0.00148992	0.00400906	0	0.0046165	0.0121875	0.00373851	0.00250773	0.00603344	0.00272043	0.496636
武汉	Wuhan	0.00771364	0.00118326	0.00752318	0.00591629	0.00275736	0.00279531	0.003957	0.00129105	0.0013881	0.00354289	0.0046165	0	0.00634768	0.00628224	0.00205178	00:15:07.762000	0.00192841	0.485973
仙桃	Xiantao	0.00364897	0.00142378	0.00346237	0.00320725	0.00340434	0.00468752	0.00982867	0.00143721	0.00134224	0.00331183	0.0121875	0.00634768	0	0.00529893	0.00208691	0.00569512	0.00266104	0.489176
咸宁	Xianning	0.00512082	0.0011369	0.00479825	0.00628224	0.00209408	0.0025497	0.00348216	0.00114545	0.00115631	0.00237112	0.00373851	0.00628224	0.00529893	0	0.00159523	0.00411741	0.00180824	0.385942
襄阳	Xiangyang	0.00165592	0.00133929	0.00164697	0.00155453	0.00438401	0.00286093	0.00258211	0.00283431	0.00358457	0.00237112	0.00250773	0.00205178	0.00208691	0.00159523	0	0.00249745	0.00238038	0.253521
孝感	Xiaogang	0.00451391	0.00122611	0.00444801	0.00362725	0.00322422	0.00261535	0.00426138	0.00145436	0.00156652	0.00512082	0.00603344	0.0105065	0.00569512	0.00411741	0.00249745	0	0.00205178	0.460894
宜昌	Yichang	0.0015828	0.0027699	0.00154273	0.00148992	0.0049949	0.00553979	0.00344281	0.00269636	0.00171656	0.00185786	0.00272043	0.00192841	0.00266104	0.00180824	0.00238038	0.00205178	0	0.273888
																		1
SUMMARY OUTPUT											Constant	Size exponent	Distance exponent	Goodness of fit	F statistics	Coefficient of variation	P value 1	P value 2	P value 3	Standard error	Average value
										Result	3.51453	0.997083	0.453496	0.950987	135.818	0.0578071	0.000187969	5.53916e-08	3.285e-06	0.392427	6.78857
回归统计
Multiple R	0.975185
R Square	0.950987
Adjusted R Square	0.943985
标准误差	0.392427
观测值	17
方差分析
	df	SS	MS	F	Significance F
回归分析	2	41.8318	20.9159	135.818	6.79511e-10
残差	14	2.15599	0.153999
总计	16	43.9878
	Coefficients	标准误差	t Stat	P-value	Lower 95%	Upper 95%	下限 95.0%	上限 95.0%
Intercept	3.51453	0.700319	5.01847	0.000187969	2.0125	5.01656	2.0125	5.01656
LnP	0.997083	0.0956078	10.4289	5.53916e-08	0.792024	1.20214	0.792024	1.20214
lnr	-0.453496	0.061173	-7.41334	3.285e-06	-0.584699	-0.322293	-0.584699	-0.322293
RESIDUAL OUTPUT
观测值	预测 lnN	残差	标准残差
1	6.35355	0.884946	2.41076
2	5.04314	0.486286	1.32474
3	8.18176	-0.206878	-0.563576
4	7.11307	-0.191415	-0.521451
5	6.7095	0.123528	0.336513
6	7.50408	-0.138898	-0.378385
7	5.79078	-0.502517	-1.36895
8	2.70029	-0.302394	-0.823778
9	6.53109	-0.0208284	-0.0567405
10	6.66996	0.505526	1.37715
11	6.41726	-0.210683	-0.57394
12	10.8734	-0.0629127	-0.171386
13	6.48876	-0.134391	-0.366106
14	7.14971	-0.421085	-1.14711
15	7.24408	-0.17506	-0.476897
16	7.78125	0.384398	1.04717
17	6.85388	-0.0176204	-0.0480013
[truncated: 39 more columns]

## Sheet: Distance vector
City	Distance 1	Distance 2	Distance 3
Ezhou	60	77.305	79
Enshi	562	653.872	515
Huanggang	69	74.6975	81
Huangshi	80	112.694	103
Jingmen	233	270.55	221
Jingzhou	225	234.279	218
Qianjiang	169	156.079	154
Shennongjia	570.6	471.535	472
Shiyan	494	458.575	439
Suizhou	178	169.952	172
Tianmen	122	145.657	132
Wuhan	0.25	0.25	0.25
Xiantao	92	100.394	96
Xianning	95	96.8255	97
Xiangyang	334	312.844	297
Xiaogang	76.5	62.345	58
Yichang	319	319.117	316

## Sheet: Distance matrix
		鄂州	恩施	黄冈	黄石	荆门	荆州	潜江	神农架地区	十堰	随州	天门	武汉	仙桃	咸宁	襄阳	孝感	宜昌
		Ezhou	Enshi	Huanggang	Huangshi	Jingmen	Jingzhou	Qianjiang	Shennongjia	Shiyan	Suizhou	Tianmen	Wuhan	Xiantao	Xianning	Xiangyang	Xiaogang	Yichang			City	Distance
鄂州	Ezhou	0	584	11	35	299	285	223	542	512	243	209	79	167	119	368	135	385			Ezhou	79
恩施	Enshi	584	0	594	608	321	310	376	371	554	527	424	515	428	536	455	497	220			Enshi	515
黄冈	Huanggang	11	594	0	43	301	295	232	545	515	245	213	81	176	127	370	137	395			Huanggang	81
黄石	Huangshi	35	608	43	0	322	310	247	566	537	267	233	103	190	97	392	168	409			Huangshi	103
荆门	Jingmen	299	321	301	322	0	86	110	275	294	185	117	221	179	291	139	189	122			Jingmen	221
荆州	Jingzhou	285	310	295	310	86	0	77	305	369	263	126	218	130	239	213	233	110			Jingzhou	218
潜江	Qianjiang	223	376	232	247	110	77	0	372	417	192	43	154	62	175	236	143	177			Qianjiang	154
神农架地区	Shennongjia	542	371	545	566	275	305	372	0	181	328	370	472	424	532	215	419	226			Shennongjia	472
十堰	Shiyan	512	554	515	537	294	369	417	181	0	283	409	439	454	527	170	389	355			Shiyan	439
随州	Suizhou	243	527	245	267	185	263	192	328	283	0	152	172	184	257	257	119	328			Suizhou	172
天门	Tianmen	209	424	213	233	117	126	43	370	409	152	0	132	50	163	243	101	224			Tianmen	132
武汉	Wuhan	79	515	81	103	221	218	154	472	439	172	132	0	96	97	297	58	316			Wuhan	0.25
仙桃	Xiantao	167	428	176	190	179	130	62	424	454	184	50	96	0	115	292	107	229			Xiantao	96
咸宁	Xianning	119	536	127	97	291	239	175	532	527	257	163	97	115	0	382	148	337			Xianning	97
襄阳	Xiangyang	368	455	370	392	139	213	236	215	170	257	243	297	292	382	0	244	256			Xiangyang	297
孝感	Xiaogang	135	497	137	168	189	233	143	419	389	119	101	58	107	148	244	0	297			Xiaogang	58
宜昌	Yichang	385	220	395	409	122	110	177	226	355	328	224	316	229	337	256	297	0			Yichang	316
		鄂州	恩施	黄冈	黄石	荆门	荆州	潜江	神农架地区	十堰	随州	天门	武汉	仙桃	咸宁	襄阳	孝感	宜昌
		Ezhou	Enshi	Huanggang	Huangshi	Jingmen	Jingzhou	Qianjiang	Shennongjia	Shiyan	Suizhou	Tianmen	Wuhan	Xiantao	Xianning	Xiangyang	Xiaogang	Yichang
鄂州	Ezhou	0	0.00171233	0.0909091	0.0285714	0.00334448	0.00350877	0.0044843	0.00184502	0.00195312	0.00411523	0.00478469	0.0126582	0.00598802	0.00840336	0.00271739	0.00740741	0.0025974
恩施	Enshi	0.00171233	0	0.0016835	0.00164474	0.00311526	0.00322581	0.00265957	0.00269542	0.00180505	0.00189753	0.00235849	0.00194175	0.00233645	0.00186567	0.0021978	0.00201207	0.00454545
黄冈	Huanggang	0.0909091	0.0016835	0	0.0232558	0.00332226	0.00338983	0.00431034	0.00183486	0.00194175	0.00408163	0.00469484	0.0123457	0.00568182	0.00787402	0.0027027	0.00729927	0.00253165
黄石	Huangshi	0.0285714	0.00164474	0.0232558	0	0.00310559	0.00322581	0.00404858	0.00176678	0.0018622	0.00374532	0.00429185	0.00970874	0.00526316	0.0103093	0.00255102	0.00595238	0.00244499
荆门	Jingmen	0.00334448	0.00311526	0.00332226	0.00310559	0	0.0116279	0.00909091	0.00363636	0.00340136	0.00540541	0.00854701	0.00452489	0.00558659	0.00343643	0.00719424	0.00529101	0.00819672
荆州	Jingzhou	0.00350877	0.00322581	0.00338983	0.00322581	0.0116279	0	0.012987	0.00327869	0.00271003	0.00380228	0.00793651	0.00458716	0.00769231	0.0041841	0.00469484	0.00429185	0.00909091
潜江	Qianjiang	0.0044843	0.00265957	0.00431034	0.00404858	0.00909091	0.012987	0	0.00268817	0.00239808	0.00520833	0.0232558	0.00649351	0.016129	0.00571429	0.00423729	0.00699301	0.00564972
神农架地区	Shennongjia	0.00184502	0.00269542	0.00183486	0.00176678	0.00363636	0.00327869	0.00268817	0	0.00552486	0.00304878	0.0027027	0.00211864	0.00235849	0.0018797	0.00465116	0.00238663	0.00442478
十堰	Shiyan	0.00195312	0.00180505	0.00194175	0.0018622	0.00340136	0.00271003	0.00239808	0.00552486	0	0.00353357	0.00244499	0.0022779	0.00220264	0.00189753	0.00588235	0.00257069	0.0028169
随州	Suizhou	0.00411523	0.00189753	0.00408163	0.00374532	0.00540541	0.00380228	0.00520833	0.00304878	0.00353357	0	0.00657895	0.00581395	0.00543478	0.00389105	0.00389105	0.00840336	0.00304878
天门	Tianmen	0.00478469	0.00235849	0.00469484	0.00429185	0.00854701	0.00793651	0.0232558	0.0027027	0.00244499	0.00657895	0	0.00757576	0.02	0.00613497	0.00411523	0.00990099	0.00446429
武汉	Wuhan	0.0126582	0.00194175	0.0123457	0.00970874	0.00452489	0.00458716	0.00649351	0.00211864	0.0022779	0.00581395	0.00757576	0	0.0104167	0.0103093	0.003367	0.0172414	0.00316456
仙桃	Xiantao	0.00598802	0.00233645	0.00568182	0.00526316	0.00558659	0.00769231	0.016129	0.00235849	0.00220264	0.00543478	0.02	0.0104167	0	0.00869565	0.00342466	0.00934579	0.00436681
咸宁	Xianning	0.00840336	0.00186567	0.00787402	0.0103093	0.00343643	0.0041841	0.00571429	0.0018797	0.00189753	0.00389105	0.00613497	0.0103093	0.00869565	0	0.0026178	0.00675676	0.00296736
襄阳	Xiangyang	0.00271739	0.0021978	0.0027027	0.00255102	0.00719424	0.00469484	0.00423729	0.00465116	0.00588235	0.00389105	0.00411523	0.003367	0.00342466	0.0026178	0	0.00409836	0.00390625
孝感	Xiaogang	0.00740741	0.00201207	0.00729927	0.00595238	0.00529101	0.00429185	0.00699301	0.00238663	0.00257069	0.00840336	0.00990099	0.0172414	0.00934579	0.00675676	0.00409836	0	0.003367
宜昌	Yichang	0.0025974	0.00454545	0.00253165	0.00244499	0.00819672	0.00909091	0.00564972	0.00442478	0.0028169	0.00304878	0.00446429	0.00316456	0.00436681	0.00296736	0.00390625	0.003367	0
																		1.64102
		鄂州	恩施	黄冈	黄石	荆门	荆州	潜江	神农架地区	十堰	随州	天门	武汉	仙桃	咸宁	襄阳	孝感	宜昌
		Ezhou	Enshi	Huanggang	Huangshi	Jingmen	Jingzhou	Qianjiang	Shennongjia	Shiyan	Suizhou	Tianmen	Wuhan	Xiantao	Xianning	Xiangyang	Xiaogang	Yichang
鄂州	Ezhou	0	0.00104345	0.0553979	0.0174108	0.00203805	0.00213817	0.00273263	0.00112431	0.00119019	0.00250773	0.00291568	0.00771364	0.00364897	0.00512082	0.00165592	0.00451391	0.0015828
恩施	Enshi	0.00104345	0	0.00102589	0.00100227	0.00189837	0.00196573	0.00162068	0.00164253	0.00109996	0.00115631	0.00143721	0.00118326	0.00142378	0.0011369	0.00133929	0.00122611	0.0027699
黄冈	Huanggang	0.0553979	0.00102589	0	0.0141716	0.00202451	0.00206569	0.00262663	0.00111812	0.00118326	0.00248725	0.00286093	0.00752318	0.00346237	0.00479825	0.00164697	0.00444801	0.00154273
黄石	Huangshi	0.0174108	0.00100227	0.0141716	0	0.00189248	0.00196573	0.00246712	0.00107664	0.00113478	0.00228231	0.00261535	0.00591629	0.00320725	0.00628224	0.00155453	0.00362725	0.00148992
荆门	Jingmen	0.00203805	0.00189837	0.00202451	0.00189248	0	0.00708578	0.00553979	0.00221592	0.00207271	0.00329393	0.00520835	0.00275736	0.00340434	0.00209408	0.00438401	0.00322422	0.0049949
荆州	Jingzhou	0.00213817	0.00196573	0.00206569	0.00196573	0.00708578	0	0.00791399	0.00199796	0.00165143	0.00231702	0.00483633	0.00279531	0.00468752	0.0025497	0.00286093	0.00261535	0.00553979
潜江	Qianjiang	0.00273263	0.00162068	0.00262663	0.00246712	0.00553979	0.00791399	0	0.00163811	0.00146134	0.00317384	0.0141716	0.003957	0.00982867	0.00348216	0.00258211	0.00426138	0.00344281
神农架地区	Shennongjia	0.00112431	0.00164253	0.00111812	0.00107664	0.00221592	0.00199796	0.00163811	0	0.00336673	0.00185786	0.00164697	0.00129105	0.00143721	0.00114545	0.00283431	0.00145436	0.00269636
十堰	Shiyan	0.00119019	0.00109996	0.00118326	0.00113478	0.00207271	0.00165143	0.00146134	0.00336673	0	0.00215328	0.00148992	0.0013881	0.00134224	0.00115631	0.00358457	0.00156652	0.00171656
随州	Suizhou	0.00250773	0.00115631	0.00248725	0.00228231	0.00329393	0.00231702	0.00317384	0.00185786	0.00215328	0	0.00400906	0.00354289	0.00331183	0.00237112	0.00237112	0.00512082	0.00185786
天门	Tianmen	0.00291568	0.00143721	0.00286093	0.00261535	0.00520835	0.00483633	0.0141716	0.00164697	0.00148992	0.00400906	0	0.0046165	0.0121875	0.00373851	0.00250773	0.00603344	0.00272043
武汉	Wuhan	0.00771364	0.00118326	0.00752318	0.00591629	0.00275736	0.00279531	0.003957	0.00129105	0.0013881	0.00354289	0.0046165	0	0.00634768	0.00628224	0.00205178	0.0105065	0.00192841
仙桃	Xiantao	0.00364897	0.00142378	0.00346237	0.00320725	0.00340434	0.00468752	0.00982867	0.00143721	0.00134224	0.00331183	0.0121875	0.00634768	0	0.00529893	0.00208691	0.00569512	0.00266104
咸宁	Xianning	0.00512082	0.0011369	0.00479825	0.00628224	0.00209408	0.0025497	0.00348216	0.00114545	0.00115631	0.00237112	0.00373851	0.00628224	0.00529893	0	0.00159523	0.00411741	0.00180824
襄阳	Xiangyang	0.00165592	0.00133929	0.00164697	0.00155453	0.00438401	0.00286093	0.00258211	0.00283431	0.00358457	0.00237112	0.00250773	0.00205178	0.00208691	0.00159523	0	0.00249745	0.00238038
孝感	Xiaogang	0.00451391	0.00122611	0.00444801	0.00362725	0.00322422	0.00261535	0.00426138	0.00145436	0.00156652	0.00512082	0.00603344	0.0105065	0.00569512	0.00411741	0.00249745	0	0.00205178
宜昌	Yichang	0.0015828	0.0027699	0.00154273	0.00148992	0.0049949	0.00553979	0.00344281	0.00269636	0.00171656	0.00185786	0.00272043	0.00192841	0.00266104	0.00180824	0.00238038	0.00205178	0
																		1

## Sheet: Table
No autoregressive term		Data	Parameter			Global statistics			Local statistics						Autoregressive term is taken into account					Model parameter
	Number		Constant	Size exponent	Distance exponent	Goodness of fit	F statistics	Coefficient of variation	P value 1	P value 2	P value 3	Standard error	Average value					Number	Data	Gravity coefficient	Distance exponent	Size exponent	Autoregressive coefficient	P value 1	P value 2	P value 3	P value 4
	1	2020-01-27	0.178529	0.980654	0.319748	0.874583	48.8139	0.144218	0.864859	6.5029e-06	0.00317365	0.577102	4.0016					1	2020-01-27	0.222919	0.98373	0.327493	-0.112471	0.853117	1.3903e-05	0.00683444	0.935377
	2	2020-01-28	1.01876	0.882497	0.304176	0.840784	36.9654	0.138419	0.36244	3.40591e-05	0.00619502	0.606374	4.3807					2	2020-01-28	1.11769	0.884813	0.316448	-0.21097	0.381243	6.21639e-05	0.0108996	0.875498
	3	2020-01-29	1.35205	0.865914	0.285859	0.833421	35.0222	0.128148	0.230035	3.95403e-05	0.00886545	0.603702	4.71099					3	2020-01-29	1.36494	0.867804	0.291175	-0.00314436	0.287652	7.35156e-05	0.0170086	0.998008
	4	2020-01-30	1.55164	0.87158	0.267569	0.833569	35.0594	0.118404	0.166302	3.20945e-05	0.0120461	0.595431	5.02883					4	2020-01-30	1.52022	0.873974	0.26866	0.067894	0.233936	6.23237e-05	0.0242322	0.954358
	5	2020-01-31	1.57279	0.901298	0.257319	0.89226	57.9713	0.0893594	0.0818575	1.65868e-06	0.0034572	0.470124	5.26104					5	2020-01-31	1.47545	0.902988	0.253253	0.206607	0.149323	4.01804e-06	0.00943602	0.819193
	6	2020-02-01	1.60153	0.937494	0.259937	0.900761	63.5364	0.0847216	0.0734809	8.94728e-07	0.00292689	0.463829	5.47475					6	2020-02-01	1.42221	0.939101	0.249359	0.352659	0.158072	2.24905e-06	0.00951654	0.680799
	7	2020-02-02	1.40989	1.00175	0.259457	0.91202	72.5637	0.0810181	0.105565	3.36648e-07	0.00265027	0.456616	5.63597					7	2020-02-02	1.22324	1.00401	0.248038	0.341925	0.215023	9.29294e-07	0.00913606	0.677135
	8	2020-02-03	1.76297	0.975127	0.267271	0.905241	66.8718	0.0807703	0.0536924	6.40229e-07	0.00259463	0.46899	5.80647					8	2020-02-03	1.69335	0.977242	0.26548	0.132673	0.102294	1.67079e-06	0.00709171	0.871906
	9	2020-02-04	1.8939	0.995211	0.288425	0.913684	74.0974	0.0775072	0.0371524	4.07149e-07	0.0012783	0.460854	5.94596					9	2020-02-04	1.79266	0.996966	0.284661	0.195745	0.0802802	1.08272e-06	0.00401703	0.8037
	10	2020-02-05	1.9394	1.01707	0.298216	0.915111	75.4611	0.0771869	0.0358345	3.77824e-07	0.00110945	0.468058	6.06396					10	2020-02-05	1.84269	1.01815	0.295356	0.200938	0.076073	9.69857e-07	0.00338469	0.797629
	11	2020-02-06	2.03815	1.02405	0.305691	0.922244	83.0249	0.0732074	0.0240078	2.23889e-07	0.000672464	0.451329	6.16507					11	2020-02-06	1.92868	1.02514	0.301899	0.219482	0.0566816	5.9763e-07	0.00225356	0.768572
	12	2020-02-07	2.1826	1.02701	0.322075	0.924765	86.0422	0.0720939	0.0167436	2.10801e-07	0.000422576	0.450403	6.24746					12	2020-02-07	1.99098	1.02791	0.31189	0.354459	0.0493457	5.62656e-07	0.0017359	0.628938
	13	2020-02-08	2.19289	1.03888	0.323715	0.924087	85.2105	0.0723778	0.0176462	2.1903e-07	0.000459211	0.457041	6.31465					13	2020-02-08	1.98249	1.03992	0.311881	0.377029	0.0533457	5.93088e-07	0.00195146	0.609488
	14	2020-02-09	2.33724	1.03436	0.337326	0.922239	83.0197	0.0732854	0.0140201	2.98295e-07	0.000385242	0.466781	6.36936					14	2020-02-09	2.08535	1.03549	0.322188	0.438237	0.0474482	7.95375e-07	0.00179764	0.557501
	15	2020-02-10	2.43921	1.03212	0.345641	0.925075	86.4271	0.071647	0.0101002	2.56009e-07	0.000271665	0.45993	6.41939					15	2020-02-10	2.15288	1.03318	0.327796	0.490251	0.0389474	6.84464e-07	0.00140408	0.502616
	16	2020-02-11	2.49139	1.03368	0.349707	0.923241	84.1949	0.0724479	0.00988618	3.10812e-07	0.000286364	0.468065	6.46071					16	2020-02-11	2.17544	1.03472	0.329426	0.532883	0.039996	8.16289e-07	0.00153706	0.471294
	17	2020-02-12	2.85078	1.03801	0.405035	0.9247	85.9615	0.0739009	0.00541785	4.67327e-07	0.000103616	0.486232	6.57952					17	2020-02-12	2.54547	1.03949	0.386275	0.506429	0.0237589	1.26958e-06	0.000613155	0.502719
	18	2020-02-13	2.95239	1.03884	0.4143	0.935392	101.345	0.0679764	0.00255034	1.88616e-07	3.95607e-05	0.451459	6.64141					18	2020-02-13	2.63137	1.04053	0.394259	0.522161	0.0138815	5.61848e-07	0.000281869	0.454933
	19	2020-02-14	3.02858	1.03653	0.419984	0.939262	108.249	0.0656226	0.00169031	1.34564e-07	2.52692e-05	0.438219	6.67786					19	2020-02-14	2.69378	1.03806	0.398888	0.542603	0.0102692	4.1008e-07	0.000194783	0.421974
	20	2020-02-15	3.18919	1.01952	0.426552	0.949193	130.776	0.0590622	0.000493081	4.78007e-08	7.32189e-06	0.396561	6.7143					20	2020-02-15	2.81572	1.01994	0.402858	0.617844	0.00387022	1.37945e-07	6.26994e-05	0.308706
	21	2020-02-16	3.27081	1.01346	0.432406	0.950675	134.917	0.0580308	0.000348008	4.29178e-08	5.35834e-06	0.39083	6.73488					21	2020-02-16	2.88019	1.0135	0.407528	0.64848	0.00289497	1.18143e-07	4.63582e-05	0.276159
	22	2020-02-17	3.31736	1.01169	0.437179	0.949961	132.891	0.0585166	0.000336746	4.99969e-08	5.32567e-06	0.394927	6.74898					22	2020-02-17	2.91524	1.01159	0.411406	0.66607	0.00283863	1.35195e-07	4.63646e-05	0.267152
	23	2020-02-18	3.33745	1.01211	0.441385	0.949691	132.14	0.0588841	0.000338432	5.40216e-08	5.15185e-06	0.397543	6.75127					23	2020-02-18	2.94503	1.01203	0.4165	0.652275	0.00278289	1.46668e-07	4.41612e-05	0.279867
	24	2020-02-19	3.34472	1.01322	0.442823	0.949009	130.28	0.0593582	0.000359482	5.9612e-08	5.49133e-06	0.401127	6.75775					24	2020-02-19	2.94622	1.01302	0.417491	0.662691	0.00292312	1.58292e-07	4.64314e-05	0.275439
	25	2020-02-20	3.34404	1.01417	0.442538	0.949298	131.061	0.059151	0.000351844	5.70135e-08	5.37121e-06	0.400075	6.76362					25	2020-02-20	2.94634	1.01396	0.417278	0.661113	0.00286688	1.51616e-07	4.54181e-05	0.274946
	26	2020-02-21	3.45196	0.997624	0.444397	0.94989	132.694	0.0581958	0.000230871	5.80667e-08	4.33461e-06	0.394125	6.7724					26	2020-02-21	3.06976	0.997441	0.420455	0.637927	0.00193141	1.55844e-07	3.66984e-05	0.284695
	27	2020-02-22	3.45643	0.998207	0.445201	0.950116	133.326	0.0580853	0.000225368	5.66906e-08	4.18432e-06	0.393599	6.77621					27	2020-02-22	3.07717	0.998032	0.421515	0.633321	0.00188226	1.52824e-07	3.54067e-05	0.287329
	28	2020-02-23	3.46519	0.997986	0.446079	0.950345	133.974	0.0579509	0.000216534	5.55676e-08	4.00953e-06	0.392882	6.77957					28	2020-02-23	3.08671	0.997779	0.422487	0.632577	0.00181065	1.49474e-07	3.3876e-05	0.286713
	29	2020-02-24	3.47302	0.99796	0.447214	0.950489	134.384	0.0578973	0.000210929	5.51777e-08	3.87071e-06	0.392651	6.78184					29	2020-02-24	3.09645	0.997758	0.423798	0.629698	0.00176311	1.48745e-07	3.27065e-05	0.288488
	30	2020-02-25	3.48011	0.99785	0.448208	0.950571	134.618	0.0578766	0.000206806	5.51829e-08	3.7706e-06	0.39261	6.78358					30	2020-02-25	3.10427	0.997634	0.424876	0.628869	0.00172743	1.48567e-07	3.18191e-05	0.288882
	31	2020-02-26	3.48658	0.997797	0.449183	0.950657	134.865	0.0578561	0.000203044	5.51311e-08	3.67402e-06	0.39256	6.78511					31	2020-02-26	3.11198	0.997573	0.425973	0.627227	0.00169378	1.48408e-07	3.09643e-05	0.28992
	32	2020-02-27	3.49232	0.997589	0.44996	0.950828	135.357	0.0577735	0.000197591	5.43852e-08	3.55053e-06	0.392051	6.786					32	2020-02-27	3.11925	0.997371	0.42689	0.624946	0.00164998	1.46738e-07	2.99521e-05	0.291019
	33	2020-02-28	3.50003	0.99725	0.45102	0.950801	135.28	0.0578225	0.000195337	5.52808e-08	3.49532e-06	0.39243	6.7868					33	2020-02-28	3.12978	0.997064	0.428189	0.620405	0.0016272	1.49908e-07	2.94989e-05	0.295035
	34	2020-02-29	3.50862	0.997115	0.452464	0.950919	135.621	0.0578069	0.000190716	5.52852e-08	3.36621e-06	0.392379	6.78776					34	2020-02-29	3.14111	0.996962	0.429872	0.615965	0.00158858	1.50837e-07	2.84816e-05	0.298465
	35	2020-03-01	3.51101	0.997139	0.45291	0.950959	135.737	0.0578015	0.00018945	5.52442e-08	3.32754e-06	0.392365	6.78815					35	2020-03-01	3.14463	0.996997	0.430416	0.614172	0.00157699	1.51041e-07	2.81643e-05	0.299864
	36	2020-03-02	3.51238	0.997164	0.453177	0.950988	135.821	0.0577954	0.00018864	5.51776e-08	3.30277e-06	0.392338	6.78839					36	2020-03-02	3.14631	0.997027	0.430712	0.613685	0.00157043	1.50951e-07	2.79644e-05	0.300195
	37	2020-03-03	3.51453	0.997083	0.453496	0.950987	135.818	0.0578071	0.000187969	5.53916e-08	3.285e-06	0.392427	6.78857					37	2020-03-03	3.1487	0.996948	0.431054	0.613294	0.00156489	1.5162e-07	2.78245e-05	0.300605
		日期	引力系数	距离指数	规模指数	自回归系数	P1	P2	P3	P4
		23	3.08671	0.997779	-0.422487	0.632577	0.00181065	1.49474e-07	3.3876e-05	0.286713
		24	3.09645	0.997758	-0.423798	0.629698	0.00176311	1.48745e-07	3.27065e-05	0.288488
		25	3.10427	0.997634	-0.424876	0.628869	0.00172743	1.48567e-07	3.18191e-05	0.288882
		26	3.11198	0.997573	-0.425973	0.627227	0.00169378	1.48408e-07	3.09643e-05	0.28992
		27	3.11925	0.997371	-0.42689	0.624946	0.00164998	1.46738e-07	2.99521e-05	0.291019
		28	3.12978	0.997064	-0.428189	0.620405	0.0016272	1.49908e-07	2.94989e-05	0.295035
		29	3.14111	0.996962	-0.429872	0.615965	0.00158858	1.50837e-07	2.84816e-05	0.298465
	3.08671	3.09645	3.10427	3.11198	3.11925	3.12978	3.14111
	0.997779	0.997758	0.997634	0.997573	0.997371	0.997064	0.996962
	-0.422487	-0.423798	-0.424876	-0.425973	-0.42689	-0.428189	-0.429872
	0.632577	0.629698	0.628869	0.627227	0.624946	0.620405	0.615965
	0.00181065	0.00176311	0.00172743	0.00169378	0.00164998	0.0016272	0.00158858
	1.49474e-07	1.48745e-07	1.48567e-07	1.48408e-07	1.46738e-07	1.49908e-07	1.50837e-07
	3.3876e-05	3.27065e-05	3.18191e-05	3.09643e-05	2.99521e-05	2.94989e-05	2.84816e-05
	0.286713	0.288488	0.288882	0.28992	0.291019	0.295035	0.298465

## Sheet: 27
SUMMARY OUTPUT
回归统计
Multiple R	0.934879
R Square	0.873999
Adjusted R Square	0.844922
标准误差	0.600279
观测值	17
方差分析
	df	SS	MS	F	Significance F
回归分析	3	32.4928	10.8309	30.058	4.07434e-06
残差	13	4.68436	0.360335
总计	16	37.1772
	Coefficients	标准误差	t Stat	P-value	Lower 95%	Upper 95%	下限 95.0%	上限 95.0%
Intercept	0.222919	1.18032	0.188863	0.853117	-2.32701	2.77285	-2.32701	2.77285
LnP	0.98373	0.146025	6.7367	1.3903e-05	0.668261	1.2992	0.668261	1.2992
lnr	-0.327493	0.102022	-3.21002	0.00683444	-0.547898	-0.107088	-0.547898	-0.107088
1月28日	-0.112471	1.36056	-0.0826652	0.935377	-3.05178	2.82684	-3.05178	2.82684
RESIDUAL OUTPUT
观测值	预测 lnN	残差	标准残差
1	3.36331	0.679742	1.25626
2	2.50892	1.12867	2.08594
3	5.23159	0.129701	0.239705
4	4.18136	-0.211066	-0.390079
5	4.02262	0.713576	1.31879
6	4.79527	-0.53259	-0.984301
7	3.08191	-1.136	-2.09948
8	0.229413	-0.229413	-0.423988
9	3.97001	0.204376	0.377716
10	3.94837	0.300124	0.554671
11	3.60537	-0.469872	-0.86839
12	7.28475	0.0867394	0.160307
13	3.65377	-0.357935	-0.661513
14	4.32304	0.187821	0.347119
15	4.62117	-0.372671	-0.688747
16	5.01226	0.141034	0.26065
17	4.19406	-0.262239	-0.484653

## Sheet: 28
SUMMARY OUTPUT
回归统计
Multiple R	0.917436
R Square	0.84169
Adjusted R Square	0.805156
标准误差	0.627471
观测值	17
方差分析
	df	SS	MS	F	Significance F
回归分析	3	27.2128	9.07095	23.0391	1.76805e-05
残差	13	5.11836	0.39372
总计	16	32.3312
	Coefficients	标准误差	t Stat	P-value	Lower 95%	Upper 95%	下限 95.0%	上限 95.0%
Intercept	1.11769	1.23318	0.90635	0.381243	-1.54643	3.78182	-1.54643	3.78182
LnP	0.884813	0.152659	5.79599	6.21639e-05	0.555012	1.21461	0.555012	1.21461
lnr	-0.316448	0.106639	-2.96748	0.0108996	-0.546827	-0.086069	-0.546827	-0.086069
1月29日	-0.21097	1.32025	-0.159795	0.875498	-3.06319	2.64126	-3.06319	2.64126
RESIDUAL OUTPUT
观测值	预测 lnN	残差	标准残差	地区
1	3.77729	0.653528	1.15547	鄂州
2	3.02551	0.90632	1.60242	恩施
3	5.46789	0.31285	0.553135	黄冈
4	4.53773	-0.0833819	-0.147423	黄石
5	4.39	0.565832	1.00042	荆门
6	5.08561	-0.470491	-0.831852	荆州
7	3.54208	-1.46264	-2.58602	潜江
8	0.97361	0.125002	0.221011	神农架地区
9	4.34089	0.13645	0.241251	十堰
10	4.33267	0.420924	0.744214	随州
11	4.01759	-0.49123	-0.86852	天门
12	7.46282	0.0894222	0.158103	武汉
13	4.06751	-0.601778	-1.06397	仙桃
14	4.67635	0.0421447	0.074514	咸宁
15	4.9298	-0.0545989	-0.0965335	襄阳
16	5.30188	0.311249	0.550304	孝感
17	4.54274	-0.399602	-0.706515	宜昌

## Sheet: 29
SUMMARY OUTPUT
回归统计
Multiple R	0.912987
R Square	0.833545
Adjusted R Square	0.795132
标准误差	0.626259
观测值	17
方差分析
	df	SS	MS	F	Significance F
回归分析	3	25.5319	8.51064	21.6997	2.43965e-05
残差	13	5.09861	0.392201
总计	16	30.6305
	Coefficients	标准误差	t Stat	P-value	Lower 95%	Upper 95%	下限 95.0%	上限 95.0%
Intercept	1.36494	1.23113	1.1087	0.287652	-1.29474	4.02463	-1.29474	4.02463
LnP	0.867804	0.152374	5.69521	7.35156e-05	0.538619	1.19699	0.538619	1.19699
lnr	-0.291175	0.106451	-2.73531	0.0170086	-0.521148	-0.0612026	-0.521148	-0.0612026
1月30日	-0.00314436	1.23558	-0.00254485	0.998008	-2.67245	2.66617	-2.67245	2.66617
RESIDUAL OUTPUT
观测值	预测 lnN	残差	标准残差
1	4.17763	0.634554	1.12409
2	3.3759	0.813751	1.44154
3	5.81699	0.389589	0.690145
4	4.87585	-0.148458	-0.26299
5	4.72458	0.527689	0.934785
6	5.40633	-0.389051	-0.689192
7	3.90312	-1.60054	-2.83531
8	1.3681	0.241339	0.427526
9	4.66646	0.112667	0.199587
10	4.657	0.305845	0.541796
11	4.36466	-0.580471	-1.02829
12	7.62515	0.0984078	0.174327
13	4.40822	-0.400892	-0.710168
14	4.99332	-0.12579	-0.222834
15	5.24615	-0.152398	-0.269968
16	5.60707	0.381887	0.676502
17	4.8703	-0.10813	-0.191549

## Sheet: 30
SUMMARY OUTPUT
回归统计
Multiple R	0.912459
R Square	0.832581
Adjusted R Square	0.793946
标准误差	0.619738
观测值	17
方差分析
	df	SS	MS	F	Significance F
回归分析	3	24.8303	8.27678	21.5499	2.53168e-05
残差	13	4.99298	0.384076
总计	16	29.8233
	Coefficients	标准误差	t Stat	P-value	Lower 95%	Upper 95%	下限 95.0%	上限 95.0%
Intercept	1.52022	1.21783	1.2483	0.233936	-1.11075	4.15118	-1.11075	4.15118
LnP	0.873974	0.15083	5.79444	6.23237e-05	0.548126	1.19982	0.548126	1.19982
lnr	-0.26866	0.105393	-2.54913	0.0242322	-0.496348	-0.0409731	-0.496348	-0.0409731
1月31日	0.067894	1.1636	0.0583485	0.954358	-2.4459	2.58169	-2.4459	2.58169
RESIDUAL OUTPUT
观测值	预测 lnN	残差	标准残差	地区
1	4.50701	0.734734	1.31526	鄂州
2	3.70707	0.610415	1.09271	恩施
3	6.15263	0.198252	0.354894	黄冈
4	5.19669	-0.0727296	-0.130194	黄石
5	5.05533	0.369624	0.661668	荆门
6	5.74137	-0.343205	-0.614374	荆州
7	4.22599	-1.74108	-3.11674	潜江
8	1.68524	0.260669	0.466626	神农架地区
9	5.00431	0.00632207	0.0113172	十堰
10	4.97819	0.451152	0.807613	随州
11	4.68621	-0.481518	-0.861971	天门
12	7.81636	0.0617976	0.110625	武汉
13	4.72208	-0.222274	-0.397896	仙桃
14	5.30687	-0.194886	-0.348868	咸宁
15	5.58225	0.0737395	0.132002	襄阳
16	5.91614	0.377276	0.675366	孝感
17	5.20628	-0.0882834	-0.158037	宜昌

## Sheet: 31
SUMMARY OUTPUT
回归统计
Multiple R	0.944214
R Square	0.891541
Adjusted R Square	0.866512
标准误差	0.489496
观测值	17
方差分析
	df	SS	MS	F	Significance F
回归分析	3	25.6046	8.53485	35.6203	1.55072e-06
残差	13	3.11488	0.239606
总计	16	28.7194
	Coefficients	标准误差	t Stat	P-value	Lower 95%	Upper 95%	下限 95.0%	上限 95.0%
Intercept	1.47545	0.962663	1.53268	0.149323	-0.604253	3.55516	-0.604253	3.55516
LnP	0.902988	0.119135	7.57951	4.01804e-06	0.645612	1.16036	0.645612	1.16036
lnr	-0.253253	0.0832398	-3.04245	0.00943602	-0.433082	-0.0734244	-0.433082	-0.0734244
2月1日	0.206607	0.88574	0.233259	0.819193	-1.70692	2.12013	-1.70692	2.12013
RESIDUAL OUTPUT
观测值	预测 lnN	残差	标准残差
1	4.76294	0.66201	1.50039
2	3.9036	0.562311	1.27443
3	6.45154	0.136012	0.308261
4	5.44119	-0.0988538	-0.224044
5	5.29875	0.226702	0.5138
6	6.00691	-0.347432	-0.787426
7	4.44595	-1.15011	-2.60663
8	1.81739	0.128519	0.291277
9	5.24283	-0.0666788	-0.151122
10	5.20625	0.510773	1.15762
11	4.91785	-0.511135	-1.15844
12	7.99928	0.076307	0.172943
13	4.94653	-0.371815	-0.842686
14	5.5402	-0.212325	-0.481216
15	5.83819	0.0111382	0.0252439
16	6.16507	0.277472	0.628867
17	5.4533	0.167105	0.37873

## Sheet: 1
SUMMARY OUTPUT
回归统计
Multiple R	0.948811
R Square	0.900242
Adjusted R Square	0.877221
标准误差	0.482595
观测值	17
方差分析
	df	SS	MS	F	Significance F
回归分析	3	27.3224	9.10748	39.105	9.0422e-07
残差	13	3.02767	0.232898
总计	16	30.3501
	Coefficients	标准误差	t Stat	P-value	Lower 95%	Upper 95%	下限 95.0%	上限 95.0%
Intercept	1.42221	0.94954	1.49778	0.158072	-0.62915	3.47356	-0.62915	3.47356
LnP	0.939101	0.117449	7.9958	2.24905e-06	0.685368	1.19284	0.685368	1.19284
lnr	-0.249359	0.0820789	-3.03804	0.00951654	-0.426679	-0.0720379	-0.426679	-0.0720379
2月2日	0.352659	0.838136	0.420766	0.680799	-1.45802	2.16334	-1.45802	2.16334
RESIDUAL OUTPUT
观测值	预测 lnN	残差	标准残差
1	5.00731	0.620309	1.42598
2	4.05329	0.600672	1.38084
3	6.74905	0.160705	0.369433
4	5.67112	-0.14169	-0.325721
5	5.51698	0.279076	0.641546
6	6.2534	-0.445262	-1.02358
7	4.63965	-1.0843	-2.49261
8	1.88778	0.0581311	0.133633
9	5.4469	-0.0903182	-0.207626
10	5.41019	0.540453	1.24241
11	5.12852	-0.533404	-1.2262
12	8.24481	0.0761285	0.175006
13	5.15226	-0.21062	-0.484178
14	5.75862	-0.253292	-0.582274
15	6.06904	0.0200065	0.0459913
16	6.40988	0.208856	0.480122
17	5.67192	0.194551	0.447239

[truncated: 31 more sheets: 2, 3, 4, 5, 6, 7, 8, 9, 10, 11, 12, 13, 14, 15, 16, 17, 18, 19, 20, 21 …]
